# Supplementary material for: SARS-CoV-2 neutralizing human recombinant antibodies selected from pre-pandemic healthy donors binding at RBD-ACE2 interface
Source: Nat Commun. 2021 Mar 11;12:1577. doi: 10.1038/s41467-021-21609-2 (PMC7952403; doi:10.1038/s41467-021-21609-2)
Supplement: Supplementary file 4 — Source Data [file 41467_2021_21609_MOESM4_ESM.xlsx]

## Sheet: Figure 1
	VH totalt:
	VH1	VH2	VH3	VH4	VH5	VH6	VH7
HAL9/10 library	22.27	2.23	43.76	18.34	5.16	7.4	0.62			%
in vivo	18		48	27	5	0	0			%
anti-S1 selected	38.7097	0	53.2258	1.29032	5.80645	0.967742	0			%
	120	0	165	4	18	3	0		310	counted VH
	VL totalt:
	VL1	VL2	VL3	VL4	VL5	VL6	VL7	VL8	VL9	VL10
HAL9 library	23.98	16.39	30.6	2.41	0.72	16.27	4.94	2.89	0	1.69			%
in vivo	40.5	36.5	17	0	0	0	0		0	0			%
anti-S1 selected	31.4136	17.2775	32.9843	0	0	16.2304	0	0	0	2.09424			%
	60	33	63	0	0	31	0	0	0	4		191	counted Lambda
	VK total:
	VK1	VK2	VK3	VK4	VK5	VK6
HAL10 library	37.61	8.33	26.71	24.36	2.78	0			%
in vivo	44.5	11	36	9					%
anti-S1 selected	51.2605	1.68067	43.6975	3.36134	0	0			%
	61	2	52	4	0	0		119	counted Kappa

## Sheet: Figure 2a
X	Y		X	Y		X	Y
without Ab	100		without Ab	100		without Ab	100
STE70-1A9	149.609		STE72-5G2	55.6399		STE73-6A2	100.976
STE70-1B1	98.0957		STE72-6D7	138.021		STE73-6A3	137.244
STE70-1B1	159.57		STE72-6H8	113.102		STE73-6A4	133.144
STE70-1E12	23.6328		STE72-8A2	6.47208		STE73-6A7	133.03
STE70-1F4	132.617		STE72-8A6	16.8475		STE73-6A8	119.59
STE70-2A6	44.7266		STE72-8A10	144.289		STE73-6A10	124.715
STE70-2D4	75.5859		STE72-8B4	127.792		STE73-6B8	29.385
STE72-1A1	112.483		STE72-8B11	158.298		STE73-6B10	21.6401
STE70-3A11	110.156		STE72-8C2	153.173		STE73-6C1	5.23918
STE72-1B6	10.8884		STE72-8C12	109.391		STE73-6C6	40.3941
STE72-1F10	82.779		STE72-8D1	34.7716		STE73-6C8	16.8719
STE72-1G4	50.615		STE72-8D3	135.152		STE73-6C10	128.571
STE72-1G5	20.9112		STE72-8D6	148.096		STE73-6C12	125.493
STE72-2A7	77.0088		STE72-8E1	4.21324		STE73-6E10	119.828
STE72-2B2	103.298		STE72-8F7	156.922		STE73-6F3	119.828
STE72-2B3	44.5889		STE72-8F10	116.751		STE73-7A5	76.4625
STE72-2D6	124.113		STE72-8H6	121.447		STE73-7A12	105.665
STE72-2D10	64.843		STE72-8H8	55.4569		STE73-7D4	114.694
STE72-2E6	75.3799		STE73-1B7	130.472		STE73-7E7	107.416
STE72-2E9	39.8176		STE73-1B9	126.265		STE73-7F1	26.5316
STE72-2E11	113.779		STE73-1D3	153.326		STE73-7F4	28.4661
STE72-2G3	44.7822		STE73-2A1	141.218		STE73-7G3	121.809
STE72-2G4	13.9818		STE73-2A12	167.102		STE73-7G9	121.465
STE72-2G6	50.3546		STE73-2B2	8.50932		STE73-7G10	86.0433
STE72-2H2	68.4382		STE73-2B10	108.385		STE73-7H4	157.642
STE72-3A2	132.255		STE73-2C2	21.1801		STE73-7H6	134.516
STE72-3C12	122.415		STE73-2C6	135.714		STE73-7H11	115.398
STE72-3F6	101.093		STE73-2C7	98.4472		STE73-9A9	118.782
STE72-3G5	75.7848		STE73-2C9	40.3331		STE73-9B2	140.482
STE72-3G11	128.301		STE73-2D6	62.9254		STE73-9B7	109.137
STE72-3G12	112.955		STE73-2D9	149.529		STE73-9B9	123.985
STE72-4A7	111.061		STE73-2E4	141.999		STE73-9C1	112.056
STE72-4C10	4.73343		STE73-2E6	141.709		STE73-9C2	123.858
STE72-4D1	26.0588		STE73-2E9	24.9214		STE73-9C6	73.4772
STE72-4D3	83.5576		STE73-2E10	75.5503		STE73-9C12	149.873
STE72-4E9	134.38		STE73-2E11	150.393		STE73-9D2	159.504
STE72-4E11	83.7968		STE73-2F8	114.859		STE73-9E6	101.015
STE72-4E12	23.1551		STE73-2F9	84.0409		STE73-9E7	165.014
STE72-4F12	99.0909		STE73-2G8	13.4996		STE73-9F7	100
STE72-4G6	30		STE73-3A12	56.5241		STE73-9G2	115.102
STE72-5B3	121.041		STE73-3B10	115.236		STE73-9G3	12.4524
STE72-5B9	108.677		STE73-3E8	119.67		STE73-9H9	85.3076
STE72-5F7	58.1345		STE73-3G9	80.8982
STE72-5F10	113.124		STE73-6A1	38.5033

## Sheet: Figure 2b
	X1 conzentration in nM	STE70-1E12	STE72-1B6	STE72-1G5	STE73-9G3	STE73-2B2	STE73-2C2	STE73-2E9	STE73-2G8	STE72-8E1	STE73-6C1	STE73-6C8	STE72-4C10	X2 concentration in nM	STE72-8A2	X3 concentration in nM	STE72-8A6	STE73-6B10	X4 concentration in nM	STE72-2G4	X5 concentration in nM	STE72-4E12	X6 concentration in nM	STE73-3G1
	1500	22.7186	25.8824	65.9243	8.75161	7.65957	13.6434	11.2013	8.65225	2.4055	8.05746	19.9558	10.035	1136	8.43263	1410	16.8475	35.7219	450	14.1161	1050	64.6638	1410	23.7681
	474	36.8858	39.2157	96.6592	15.8301	15.3192	24.031	19.8052	15.807	5.15464	18.3011	40.1326	20.7701	474	11.7324	474	24.6331	55.4671	150	30.1399	474	77.5393	474	32.7536
	150	52.3293	58.0392	108.909	27.1557	31.9149	35.8139	30.6818	23.1281	11.1684	39.9126	75.7732	41.7736	150	26.5811	150	40.97	87.5265	47.4	49.2158	150	105.866	150	62.6087
	47.4	68.6662	81.3725	118.04	46.9755	57.0213	53.9535	42.8571	39.1015	25.945	70.1437	104.197	79.3466	47.4	45.6462	47.4	64.7096	95.0637	15	65.7482	47.4	116.738	47.4	98.8406
	15	78.2387	97.2549	146.102	68.3398	79.5745	71.1628	46.4286	57.9035	61.1684	94.2536	121.429	105.251	15	66.3611	15	65.2202	95.1698	4.74	51.5897	15	132.189	15	116.812
	4.74	81.1742	109.216	150.557	83.3977	84.6809	88.9922	80.3571	82.8619	89.6907	98.5009	119.661	120.42	4.74	97.3419	4.74	73.3886	82.0064			4.74	137.625	4.74	118.841

## Sheet: Figure 2c
	Concentration [nM]	STE70-1-E12	STE72-1B6	STE72-1G5	STE72-2G4	STE72-4C10	STE72-4E12	STE72-8A2	STE72-8-A6	STE72-8-E1	STE73-2B2	STE73-2C2	STE73-2E9	STE73-2G8	STE73-6B10	STE73-6C1	STE73-6C8	STE73-9G3	NC Ab
	100	16.0145	1.70859	53.0727	4.00123	4.20145	9.79511	1.62452	2.16078	2.4863	5.43791	9.79511	6.57923	3.65828	44.5596	1.87244	7.36653	2.76666	117.708
	31.6	16.5293	3.4844	65.3969	4.89286	4.57677	17.1003	1.69785	2.62099	5.3374	5.35935	17.1003	8.43389	3.57887	63.8803	3.00371	8.7334	3.62528
	10	18.1576	10.4812	72.6682	20.3071	10.7165	28.2737	10.283	4.0241	35.0326	5.89809	28.2737	13.4307	5.85892	67.0345	14.4278	26.1834	9.05758
	3.16	50.1921	65.677	68.8029	54.663	54.4955	51.1478	42.5703	43.8553	63.5493	39.7433	51.1478	53.1953	45.2038	79.4004	69.2524	73.2508	59.312
	1	94.66	77.0601	77.4354	63.936	73.1892	64.5218	51.2513	82.8672	66.7203	58.184	64.5218	79.3761	79.7334	89.1638	95.6672	96.045	71.4336
	0.316	116.046	80.0123	75.4355	72.1391	82.4884	77.5782	85.2573	92.4251	82.306	84.4493	77.5782	80.5331	90.1638	95.9793	75.8673	97.2326	98.8309

## Sheet: Figure 3
STE70-1E12
scFc-Fc (ng/µL)	S1-mFc		RBD-SD1-mFc		S1-S2-HIS		TUN219-2C1-mFc		Cell lysate		BSA		Lysozyme
3184.71	3	2.685	3	2.763	2.451	2.179	0.017	0.061
1014.24	3	2.481	3	2.664	2.08	2.204	0.016	0.047
323.006	2.599	2.57	2.932	2.427	1.665	1.873	0.016	0.036
102.868	1.619	2.183	2.294	2.323	0.776	1.455	0.019	0.031
32.7606	0.718	1.582	1.319	1.317	0.272	0.719	0.014	0.026
10.4333	0.275	0.587	0.488	0.5	0.085	0.214	0.013	0.023
3.32271	0.161	0.247	0.193	0.21	0.032	0.07	0.016	0.022
1.05819	0.122	0.13	0.112	0.1	0.02	0.03	0.014	0.03
0.337002	0.101	0.07	0.09	0.06	0.016	0.01	0.016	0.02
0.107326	0.09	0.06	0.064	0.05	0.017	0.01
0.0341801	0.095	0.06	0.075	0.05	0.02	0.01
0.0108854	0.083	0.05	0.101	0.04	0.059	0.01
3184.71										0.01		0.01		0.012
STE72-1B6
scFc-Fc (ng/µL)	S1-mFc		RBD-SD1-mFc		S1-S2-HIS		TUN219-2C1-mFc		Cell lysate		BSA		Lysozyme
3184.71	2.21	1.775	2.118	2.081	1.032	1.237	0.253	0.289
1014.24	2.273	1.849	2.372	2.246	1.146	1.299	0.212	0.218
323.006	2.004	1.586	2.051	1.899	0.664	0.957	0.157	0.186
102.868	1.408	0.953	1.578	1.412	0.387	0.581	0.122	0.122
32.7606	0.742	0.484	0.971	0.691	0.243	0.319	0.076	0.089
10.4333	0.211	0.174	0.308	0.219	0.083	0.099	0.043	0.043
3.32271	0.095	0.048	0.111	0.073	0.038	0	0.029	0
1.05819	0.06	0.015	0.05	0.01	0.02	0	0.02	0
0.337002	0.04	0.016	0.04	0.032	0.02	0.005	0.02	0
0.107326	0.04	0	0.03	0.005	0.02	0
0.0341801	0.04	0	0.03	0	0.02	0
0.0108854	0.04	0.045	0.03	0.023	0.02	0.026
3184.71									0.014	0	0.013	0	0.018	0.033
STE72-1G5
scFc-Fc (ng/µL)	S1-mFc		RBD-SD1-mFc		S1-S2-HIS		TUN219-2C1-mFc		Cell lysate		BSA		Lysozyme
3184.71	1.913	1.507	2.153	1.926	0.705	0.889	0.052	0.069
1014.24	1.836	1.221	2.065	1.774	0.542	0.723	0.04	0.011
323.006	0.993	0.57	1.257	0.868	0.153	0.276	0.029	0.027
102.868	0.412	0.207	0.457	0.437	0.063	0.094	0.027	0.019
32.7606	0.175	0.09	0.253	0.187	0.043	0.027	0.025	0.01
10.4333	0.072	0.035	0.086	0.043	0.022	0.021	0.021	0.009
3.32271	0.05	0.058	0.044	0.022	0.017	0.009	0.021	0.006
1.05819	0.05	0.02	0.04	0.034	0.01	0	0.02	0
0.337002	0.04	0.009	0.03	0.044	0.01	0	0.02	0.029
0.107326	0.04	0	0.03	-0.002	0.01	0
0.0341801	0.04	0	0.03	0.002	0.02	0
0.0108854	0.04	0.035	0.03	0.044	0.02	0.029
3184.71									0.012	0	0.012	0	0.016	0.051
STE72-4C10
scFc-Fc (ng/µL)	S1-mFc		RBD-SD1-mFc		S1-S2-HIS		TUN219-2C1-mFc		Cell lysate		BSA		Lysozyme
3184.71	1.67	1.995	1.985	2.201	1.147	1.477	0.25	0.135
1014.24	1.736	2.132	2.015	2.399	1.077	1.365	0.187	0.119
323.006	1.298	1.597	1.78	2.049	0.652	0.825	0.15	0.096
102.868	0.792	1.104	1.217	1.598	0.337	0.588	0.113	0.082
32.7606	0.37	0.505	0.633	0.963	0.156	0.212	0.081	0.062
10.4333	0.086	0.174	0.165	0.269	0.04	0.045	-0.012	0.038
3.32271	0.057	0.081	0.08	0.106	0	0.026	-0.024	0.025
1.05819	0.018	0.055	0.048	0.056	0.032	0.017	0.041	0.019
0.337002	0.049	0.046	0.045	0.043	0.026	0.014	0.031	0.017
0.107326	0.048	0.045	0.035	0.041	0.007	0.013
0.0341801	0.045	0.049	0.028	0.045	0	0.012
0.0108854	0.048	0.047	0.049	0.044	0.028	0.013
3184.71									0.002		0.01		0.035
STE72-4E12
scFc-Fc (ng/µL)	S1-mFc		RBD-SD1-mFc		S1-S2-HIS		TUN219-2C1-mFc		Cell lysate		BSA		Lysozyme
3184.71	1.814	1.662	2.164	1.709	1.081	0.691	0.077	0.06
1014.24	1.679	1.452	2.273	1.854	1.051	0.588	0.058	0.049
323.006	1.037	0.623	1.594	1.288	0.474	0.228	0.045	0.035
102.868	0.484	0.388	0.799	0.651	0.19	0.119	0.037	0.03
32.7606	0.193	0.176	0.406	0.322	0.081	0.059	0.034	0.028
10.4333	0.09	0.072	0.133	0.114	0.022	0.024	0.024	0.022
3.32271	0.011	0.052	0.012	0.061	0.01	0.019	0.012	0.023
1.05819	0.011	0.049	0.011	0.048	0.01	0.018	0.01	0.021
0.337002	0.018	0.041	0.013	0.04	0.011	0.016	0.018	0.02
0.107326	0.043	0.04	0.034	0.038	0.012	0.015
0.0341801	0.051	0.045	0.044	0.043	0.014	0.015
0.0108854	0.05	0.04	0.044	0.037	0.014	0.018
3184.71									0.013	0.02	0.013	0.02	0.018	0.023
STE72-8A2
scFc-Fc (ng/µL)	S1-mFc		RBD-SD1-mFc		S1-S2-HIS		TUN219-2C1-mFc		Cell lysate		BSA		Lysozyme
3184.71	2.652	2.382	2.75	2.655	2.356	2.098	0.125	0.137
1014.24	2.654	2.471	2.849	2.675	2.341	2.04	0.081	0.086
323.006	2.383	2.15	2.672	2.455	1.936	1.609	0.053	0.057
102.868	1.709	1.227	2.182	1.717	1.504	1.013	0.041	0.048
32.7606	0.823	0.555	1.178	0.873	0.658	0.421	0.031	0.039
10.4333	0.295	0.201	0.458	0.331	0.212	0.139	0.024	0.03
3.32271	0.126	0.101	0.188	0.154	0.072	0.058	0.024	0.031
1.05819	0.083	0.047	0.094	0.058	0.033	0.017	0.025	0.021
0.337002	0.054	0.024	0.054	0.025	0.015	0.015	0.022	0.02
0.107326	0.05	0.037	0.045	0.037	0.012	0.013
0.0341801	0.059	0.053	0.045	0.048	0.011	0.015
0.0108854	0.051	0.052	0.042	0.045	0.013	0.015
3184.71									0.024	0.02	0.013	0.019	0.018	0.026
STE72-8A6
scFc-Fc (ng/µL)	S1-mFc		RBD-SD1-mFc		S1-S2-HIS		TUN219-2C1-mFc		Cell lysate		BSA		Lysozyme
3184.71	2.628	2.525	2.824	2.444	2.058	1.99	0.025	0.104
1014.24	2.749	2.565	3	2.548	2.094	2.326	0.018	0.068
323.006	2.02	2.269	2.61	2.337	1.352	1.92	0.02	0.048
102.868	1.169	1.564	1.893	1.743	0.639	1.175	0.015	0.036
32.7606	0.563	0.752	1.004	1.209	0.24	0.514	0.013	0.026
10.4333	0.229	0.237	0.348	0.41	0.078	0.141	0.014	0.023
3.32271	0.142	0.112	0.163	0.17	0.035	0.049	0.014	0.022
1.05819	0.111	0.075	0.096	0.083	0.02	0.021	0.013	0.054
0.337002	0.094	0.052	0.073	0.05	0.013	0.051	0.013	0.02
0.107326	0.095	0.049	0.067	0.041	0.03	0.009
0.0341801	0.09	0.053	0.079	0.047	0.021	0.01
0.0108854	0.097	0.046	0.065	0.038	0.111	0.012
3184.71									0.032	0.011	0.035	0.01	0.027	0.011
STE72-8E1
scFc-Fc (ng/µL)	S1-mFc		RBD-SD1-mFc		S1-S2-HIS		TUN219-2C1-mFc		Cell lysate		BSA		Lysozyme
3184.71	2.645	2.474	2.896	2.522	2.092	2.007	0.125	0.045
1014.24	2.569	2.277	2.883	2.301	2.225	2.077	0.081	0.037
323.006	2.152	2.134	2.523	2.268	1.661	1.798	0.053	0.033
102.868	1.15	1.649	1.97	1.746	1.327	1.296	0.041	0.027
32.7606	0.672	1.04	1.141	1.181	0.669	0.696	0.031	0.022
10.4333	0.195	0.301	0.358	0.39	0.226	0.21	0.024	0.021
3.32271	0.092	0.136	0.137	0.159	0.078	0.065	0.024	0.022
1.05819	0.07	0.08	0.077	0.08	0.028	0.02	0.025	0.02
0.337002	0.053	0.06	0.049	0.05	0.016	0.01	0.022	0.02
0.107326	0.05	0.05	0.047	0.04	0.011	0.01
0.0341801	0.06	0.05	0.046	0.04	0.012	0.01
0.0108854	0.048	0.05	0.045	0.04	0.013	0.01
3184.71									0.024	0.01	0.013	0.008	0.018	0.009
STE72-2G4
scFc-Fc (ng/µL)	S1-mFc		RBD-SD1-mFc		S1-S2-HIS		TUN219-2C1-mFc		Cell lysate		BSA		Lysozyme
3184.71	2.42	2.421	2.541	2.244	1.919	2.128	1.595	0.719
1014.24	2.457	2.573	2.59	2.308	2.004	2.352	0.801	0.282
323.006	2.271	2.441	2.441	1.88	1.662	2.166	0.323	0.105
102.868	1.902	2.078	2.196	1.918	1.321	1.8	0.135	0.061
32.7606	1.33	1.252	1.572	1.453	0.945	1.162	0.068	0.041
10.4333	0.601	0.586	0.708	0.484	0.329	0.425	0.032	0.027
3.32271	0.231	0.261	0.295	0.256	0.13	0.151	0.021	0.021
1.05819	0.115	0.131	0.144	0.139	0.053	0.062	0.017	0.019
0.337002	0.071	0.074	0.068	0.053	0.018	0.037	0.017	0.019
0.107326	0.054	0.058	0.05	0.019	0.011	0.013
0.0341801	0.063	0.061	0.046	0.046	0.01	0.01
0.0108854	0.054	0.052	0.046	0.026	0.008	0.009
3184.71									0.042	0.031	0.039	0.05	0.016	0.023
STE73-2B2
scFc-Fc (ng/µL)	S1-mFc		RBD-SD1-mFc		S1-S2-HIS		TUN219-2C1-mFc		Cell lysate		BSA		Lysozyme
3184.71	2.478	2.588	2.592	2.674	2.025	2.217	0.067	0.054
1014.24	2.416	2.684	2.641	2.719	2.071	2.333	0.05	0.046
323.006	2.227	2.496	2.479	2.421	1.567	2.043	0.042	0.034
102.868	1.888	2.274	2.327	2.243	1.439	1.801	0.034	0.03
32.7606	1.253	1.52	1.951	1.766	1.028	1.166	0.033	0.025
10.4333	0.494	0.711	0.836	0.94	0.283	0.397	0.025	0.023
3.32271	0.087	0.305	0.2	0.37	0.021	0.135	0.013	0.024
1.05819	0.028	0.146	0.038	0.171	0.027	0.051	0.018	0.022
0.337002	0.053	0.079	0.062	0.079	0.02	0.022	0.025	0.021
0.107326	0.052	0.063	0.053	0.056	0.016	0.013
0.0341801	0.055	0.06	0.054	0.05	0.015	0.01
0.0108854	0.052	0.052	0.043	0.044	0.016	0.011
3184.71									0.016	0.013	0.016	0.012	0.022	0.013
STE73-2C2
scFc-Fc (ng/µL)	S1-mFc		RBD-SD1-mFc		S1-S2-HIS		TUN219-2C1-mFc		Cell lysate		BSA		Lysozyme
3184.71	1.244	1.87	1.835	2.04	0.673	1.12	0.233	0.212
1014.24	0.874	1.456	1.744	1.904	0.432	0.723	0.213	0.193
323.006	0.367	0.668	0.74	1.167	0.091	0.247	0.174	0.152
102.868	0.134	0.259	0.296	0.451	0.041	0.081	0.137	0.118
32.7606	0.085	0.12	0.157	0.227	0.024	0.033	0.097	0.076
10.4333	0.063	0.064	0.06	0.068	0.015	0.014	0.059	0.044
3.32271	0.036	0.053	0.042	0.051	0.012	0.013	0.02	0.031
1.05819	0.015	0.059	0.016	0.048	0.011	0.011	0.017	0.023
0.337002	0.037	0.049	0.03	0.039	0.013	0.008	0.028	0.021
0.107326	0.043	0.049	0.041	0.043	0.013	0.01
0.0341801	0.05	0.055	0.046	0.044	0.012	0.011
0.0108854	0.05	0.052	0.043	0.043	0.016	0.011
3184.71									0.017	0.011	0.016	0.01	0.019	0.014
STE73-2E9
scFc-Fc (ng/µL)	S1-mFc		RBD-SD1-mFc		S1-S2-HIS		TUN219-2C1-mFc		Cell lysate		BSA		Lysozyme
3184.71	2.639	2.93	2.733	3	2.394	2.703	0.058	0.046
1014.24	2.617	2.828	2.864	3	2.561	2.579	0.044	0.035
323.006	2.543	2.692	2.657	2.649	2.148	2.44	0.038	0.029
102.868	2.402	2.405	2.456	2.561	2.081	2.313	0.037	0.028
32.7606	1.922	1.782	1.65	1.903	1.739	1.759	0.035	0.026
10.4333	0.927	0.834	0.654	0.913	0.635	0.977	0.029	0.021
3.32271	0.312	0.331	0.244	0.34	0.094	0.437	0.02	0.024
1.05819	0.033	0.143	0.035	0.149	0.03	0.175	0.016	0.022
0.337002	0.048	0.074	0.035	0.072	0.029	0.06	0.024	0.021
0.107326	0.058	0.056	0.047	0.051	0.019	0.026
0.0341801	0.057	0.057	0.055	0.053	0.017	0.015
0.0108854	0.06	0.05	0.042	0.043	0.024	0.014
3184.71									0.013	0.018	0.011	0.015	0.013	0.026
STE73-2G8
scFc-Fc (ng/µL)	S1-mFc		RBD-SD1-mFc		S1-S2-HIS		TUN219-2C1-mFc		Cell lysate		BSA		Lysozyme
3184.71	2.417	2.904	2.655	3	2.132	2.528	0.293	0.241
1014.24	2.58	2.866	2.68	3	2.144	2.623	0.261	0.227
323.006	2.272	2.591	2.657	2.838	1.932	2.267	0.213	0.186
102.868	1.949	2.167	2.352	2.518	1.379	1.948	0.186	0.152
32.7606	1.264	1.409	1.738	1.644	0.713	1.251	0.154	0.105
10.4333	0.511	0.512	0.792	0.581	0.231	0.487	0.084	0.055
3.32271	0.206	0.207	0.325	0.238	0.058	0.232	0.046	0.037
1.05819	0.039	0.119	0.075	0.114	0.018	0.09	0.019	0.027
0.337002	0.034	0.067	0.031	0.059	0.018	0.034	0.02	0.025
0.107326	0.05	0.059	0.043	0.048	0.018	0.015
0.0341801	0.056	0.056	0.049	0.053	0.019	0.015
0.0108854	0.053	0.051	0.046	0.046	0.015	0.012
3184.71									0.017	0.017	0.013	0.015	0.016	0.021
STE73-6B10
scFc-Fc (ng/µL)	S1-mFc		RBD-SD1-mFc		S1-S2-HIS		TUN219-2C1-mFc		Cell lysate		BSA		Lysozyme
3184.71	1.563	1.698	1.937	1.67	0.377	0.505	0.045	0.034
1014.24	1.215	1.415	1.524	1.265	0.169	0.261	0.034	0.028
323.006	0.558	0.538	0.794	0.55	0.077	0.075	0.029	0.026
102.868	0.206	0.249	0.393	0.267	0.032	0.031	0.023	0.021
32.7606	0.133	0.113	0.174	0.122	0.033	0.017	0.02	0.018
10.4333	0.067	0.065	0.069	0.052	0.014	0.014	0.021	0.017
3.32271	0.06	0.055	0.051	0.044	0.015	0.011	0.021	0.019
1.05819	0.056	0.06	0.044	0.04	0.013	0.01	0.02	0.02
0.337002	0.053	0.05	0.038	0.04	0.009	0.01	0.022	0.02
0.107326	0.021	0.05	0.017	0.04	0.011	0.01
0.0341801	0.053	0.06	0.044	0.04	0.013	0.01
0.0108854	0.052	0.05	0.042	0.03	0.013	0.01
3184.71									0.015	0.009	0.035	0.038	0.012	0.01
STE73-6C1
scFc-Fc (ng/µL)	S1-mFc		RBD-SD1-mFc		S1-S2-HIS		TUN219-2C1-mFc		Cell lysate		BSA		Lysozyme
3184.71	2.382	2.718	2.596	2.478	1.754	2.158	0.127	0.098
1014.24	2.277	2.606	2.353	2.581	1.606	2.107	0.097	0.079
323.006	1.837	2.245	2.193	2.102	1.053	1.499	0.074	0.056
102.868	1.115	1.63	1.473	1.648	0.592	0.889	0.057	0.046
32.7606	0.521	0.79	0.759	0.895	0.261	0.465	0.043	0.036
10.4333	0.162	0.248	0.224	0.272	0.077	0.132	0.033	0.027
3.32271	0.077	0.109	0.094	0.102	0.032	0.042	0.024	0.02
1.05819	0.064	0.07	0.058	0.05	0.017	0.02	0.021	0.02
0.337002	0.05	0.05	0.044	0.04	0.011	0.01	0.02	0.02
0.107326	0.043	0.05	0.029	0.04	0.01	0.01
0.0341801	0.056	0.06	0.032	0.04	0.009	0.01
0.0108854	0.051	0.04	0.041	0.03	0.014	0.01
3184.71									0.016	0.011	0.054	0.047	0.017	0.013
STE73-6C8
scFc-Fc (ng/µL)	S1-mFc		RBD-SD1-mFc		S1-S2-HIS		TUN219-2C1-mFc		Cell lysate		BSA		Lysozyme
3184.71	2.02	1.603	2.337	1.795	1.04	1.087	0.094	0.088
1014.24	1.897	1.413	2.261	2.051	0.812	0.874	0.067	0.064
323.006	1.356	0.929	1.906	1.359	0.362	0.422	0.05	0.045
102.868	0.876	0.559	1.227	0.801	0.242	0.176	0.037	0.029
32.7606	0.42	0.263	0.55	0.479	0.104	0.058	0.026	0.023
10.4333	0.157	0.081	0.198	0.143	0.032	0.002	0.023	0.02
3.32271	0.086	0.017	0.098	0.024	0.017	0.02	0.021	0.02
1.05819	0.065	0.032	0.06	0.006	0.014	-0.04	0.021	0.02
0.337002	0.048	-0.006	0.043	-0.003	0.011	-0.027	0.019	0.02
0.107326	0.04	0	0.031	-0.015	0.01	-0.049
0.0341801	0.051	-0.037	0.043	-0.031	0.017	-0.057
0.0108854	0.05	0.051	0.052	0.041	0.019	0.025
3184.71									0.014	0.009	0.04	0.045	0.021	0.011
STE73-9G3
scFc-Fc (ng/mL)	S1-mFc		RBD-SD1-mFc		S1-S2-HIS		TUN219-2C1-mFc		Cell lysate		BSA		Lysozyme
3184.71	2.789	2.287	2.829	2.485	2.449	1.789	0.214	0.211
1014.24	2.65	2.201	3	2.467	2.449	1.815	0.203	0.19
323.006	2.354	1.882	2.474	2.265	1.806	1.141	0.14	0.152
102.868	1.904	1.464	2.039	1.816	1.636	0.84	0.107	0.116
32.7606	1.117	0.83	1.104	1.113	1.021	0.487	0.069	0.08
10.4333	0.378	0.298	0.41	0.378	0.333	0.1	0.04	0.042
3.32271	0.162	0.041	0.152	0.061	0.17	0.015	0.03	0.013
1.05819	0.104	0.028	0.086	0.025	0.059	0.021	0.025	0.021
0.337002	0.062	0.05	0.057	0.043	0.024	0.019	0.025	0.025
0.107326	0.06	0.054	0.052	0.047	0.013	0.015
0.0341801	0.061	0.055	0.052	0.045	0.013	0.013
0.0108854	0.052	0.052	0.049	0.046	0.014	0.014
3184.71									0.014	0.015	0.017	0.013	0.02	0.015

## Sheet: Figure 4a
Treatment	Normalized neutralization (%)
PBS	7.41479	-6.9543	23.2095	-23.6701
STE73-2C2	89.1748	83.8909	3.29254	56.1608
STE73-2B2	85.8633	80.5115	57.8663	75.0864
STE72-1G5	59.4159	120.277	34.5645	4.79215	118.721	95.3569
STE72-8E1	98.499	100.061	35.3608	71.6186
STE72-2G4	99.3097	86.1772	69.0447	86.1962
STE72-4C10	102.642	64.0842	84.2541	84.5774	114.943	90.0961
STE73-2E9	100.061	100.061	79.7714	12.5453
STE73-6B10	99.1576	65.4418	90.8837	89.6354
STE72-1B6	89.9678	100.029	90.8296	89.535	110.956	88.592
STE72-8A2	98.9714	100.061	94.0752	92.305
STE73-2G8	100.061	99.9903	95.1455	-18.0845
STE70-1E12	80.6946	96.4416	100.02	100.043
STE72-4E12	101.104	110.298	99.0228	91.591	99.4244	98.5599
STE73-9G3	98.7414	100.061	99.7447	100.053
STE73-6C1	99.28	100.036	100.022	100.042
STE73-6C8	99.829	100.061	100.055	100.055
STE72-8A6	100.061	100.061	38.2226	100.061
uninfected	99.9805	100.061	100.061	97.9899

## Sheet: Figure 5a
S1-S2		relative binding [%]						relative binding [%]
	C [nM]	STE70-1E12	STE72-8A2	STE72-8A6	STE72-1B6	STE72-4E12	C [nM]	STE73-6B10	STE73-6C1	STE73-6C8	STE73-2E9	STE73-2G8	STE73-9G3
	450	55.03	86.4385	115.62	30.4731	118.717	360	116.046		55.2376	15.3626	16.275	9.84849
	150	68.29	89.6071	117.647	57.2975	113.018	150	113.486	88.47	77.6787	21.6532	24.263	16.4467
	47.4	77.31	87.8327	118.999	83.6407	111.677	47.4	111.693	102.36	90.776	32.7268	38.1198	26.173
	15	88.45	87.3257	120.275	96.2711	111.342	15	108.211	106.06	110.023	43.1245	62.0296	41.3734
	4.7	92.33	88.5932	120.275	106.175	111.409	4.7	110.823	113.23	122.082	78.1128	88.4934	72.3607
	1.5	94.87		120.275	108.741	113.219	1.5	113.691	109.99	129.349	96.4128	99.1985	93.2796

## Sheet: Figure 5b
RBD		relative binding [%]
	C [nM]	STE70-1E12	STE72-8A2	STE72-8A6	STE72-1B6	STE72-4E12	STE73-6B10	STE73-6C1	STE73-6C8	STE73-2E9	STE73-2G8	STE73-9G3	NC: Palivizumab
	100	56.8324	92.8864	95.2351	9.85879	20.0408	92.9556	60.3594	41.854	15.2768	10.6079	5.28404	100.676
	31.62	53.3867	89.5481	93.6121	11.6647	30.0279	99.2452	82.5798	44.2126	18.9677	13.3916	7.89951	105.91
	10	56.8012	94.7733	94.7689	17.8154	42.4986	100.037	92.0017	50.7786	23.8579	20.1316	9.51924	101.604
	3.16	76.5128	98.723	93.9728	53.9664	71.6251	104.614	91.6874	78.3814	53.0971	55.2789	30.412	98.6702
	1	93.7415	96.2863	95.8245	80.2606	96.6887	106.183	95.7191	91.6875	84.3146	77.3842	72.9809	100.918
	0.316	84.6569	97.6014	92.0727	88.5366	92.3173	103.811	85.0359	110.764	90.32	80.6724	90.05	99.4092

## Sheet: Figure 6a
STE73-2E9 IgG
Antibody concentration [ng/mL]	S1-HIS		S1-V367F-HIS		S1-N439K-HIS		S1-G476S-HIS		S1-V483A-HIS		S1-E484K-HIS		S1-G485R-HIS		S1-F486V-HIS
3184.71	2.214	1.984	1.972	2.019	1.829	1.711	1.849	1.965	0.946	0.708	0.014	0.012	0.124	0.08	0.107	0.073
1014.24	2.155	2.006	2.103	2.08	1.723	1.805	2.063	1.965	0.531	0.498	0.012	0.012	0.055	0.041	0.046	0.035
323.006	1.944	1.605	1.67	1.835	1.477	1.477	1.375	1.719	0.117	0.138	0.008	0.009	0.018	0.019	0.018	0.017
102.868	1.712	1.507	1.313	1.623	1.289	1.229	1.081	1.197	0.05	0.047	0.009	0.011	0.014	0.015	0.014	0.015
32.7606	0.822	0.85	0.699	0.876	0.677	0.585	0.516	0.542	0.022	0.019	0.01	0.011	0.011	0.012	0.013	0.015
10.4333	0.409	0.287	0.203	0.297	0.198	0.194	0.147	0.157	0.012	0.012	0.01	0.011	0.01	0.011	0.012	0.014
3.32271	0.152	0.102	0.071	0.099	0.062	0.08	0.046	0.049	0.011	0.01	0.009	0.011	0.01	0.012	0.012	0.014
1.05819	0.054	0.038	0.029	0.038	0.026	0.033	0.021	0.02	0.01	0.01	0.01	0.009	0.01	0.01	0.013	0.013
0.337002	0.024	0.018	0.017	0.018	0.016	0.016	0.012	0.011	0.01	0.009	0.011	0.01	0.01	0.01	0.013	0.015
0.107326	0.019	0.011	0.014	0.011	0.012	0.013	0.01	0.01	0.01	0.01	0.01	0.011	0.009	0.009	0.013	0.013
0.0341801	0.013	0.012	0.012	0.011	0.011	0.012	0.012	0.012	0.01	0.012	0.011	0.011	0.011	0.008	0.014	0.013
STE73-2G8 IgG
Antibody concentration [ng/mL]	S1-HIS		S1-V367F-HIS		S1-N439K-HIS		S1-G476S-HIS		S1-V483A-HIS		S1-E484K-HIS		S1-G485R-HIS		S1-F486V-HIS
3184.71	1.357	1.195	1.21	1.327	0.859	0.826	1.63	1.717	1.15	1.082	0.198	0.287	0.026	0.029	0.988	0.91
1014.24	1.291	1.04	0.937	1.028	0.508	0.557	1.523	1.625	0.897	0.807	0.097	0.127	0.019	0.016	0.524	0.675
323.006	0.612	0.438	0.291	0.345	0.127	0.172	0.774	0.908	0.306	0.238	0.021	0.033	0.013	0.013	0.117	0.139
102.868	0.24	0.176	0.136	0.16	0.046	0.053	0.272	0.402	0.079	0.075	0.015	0.016	0.013	0.012	0.049	0.056
32.7606	0.082	0.083	0.072	0.047	0.021	0.024	0.109	0.13	0.03	0.035	0.012	0.013	0.013	0.012	0.025	0.029
10.4333	0.024	0.022	0.02	0.016	0.015	0.014	0.028	0.033	0.016	0.014	0.012	0.013	0.012	0.012	0.018	0.016
3.32271	0.016	0.016	0.015	0.014	0.012	0.011	0.017	0.019	0.014	0.013	0.013	0.011	0.012	0.012	0.016	0.014
1.05819	0.014	0.013	0.013	0.013	0.012	0.012	0.013	0.015	0.012	0.013	0.013	0.012	0.012	0.01	0.015	0.016
0.337002	0.011	0.011	0.011	0.011	0.011	0.012	0.013	0.013	0.012	0.011	0.011	0.011	0.01	0.012	0.015	0.014
0.107326	0.01	0.01	0.011	0.01	0.012	0.011	0.012	0.012	0.011	0.01	0.012	0.011	0.012	0.011	0.015	0.014
0.0341801	0.014	0.01	0.011	0.011	0.011	0.01	0.011	0.01	0.011	0.011	0.011	0.01	0.011	0.01	0.014	0.017
STE73-9G3 IgG
Antibody concentration [ng/mL]	S1-HIS		S1-V367F-HIS		S1-N439K-HIS		S1-G476S-HIS		S1-V483A-HIS		S1-E484K-HIS		S1-G485R-HIS		S1-F486V-HIS
3184.71	1.336	0.983	1.186	1.157	0.782	0.644	1.337	1.482	1.217	1.057	0.409	0.401	0.015	0.015	0.021	0.022
1014.24	1.314	1.059	1.124	1.153	0.72	0.691	1.416	1.407	1.168	1.086	0.276	0.353	0.014	0.015	0.018	0.016
323.006	0.623	0.437	0.6	0.627	0.205	0.209	0.831	0.829	0.606	0.499	0.06	0.095	0.012	0.012	0.016	0.015
102.868	0.467	0.174	0.274	0.311	0.086	0.067	0.324	0.382	0.211	0.167	0.02	0.029	0.011	0.013	0.014	0.014
32.7606	0.202	0.075	0.077	0.092	0.027	0.024	0.1	0.126	0.061	0.058	0.014	0.017	0.012	0.012	0.015	0.016
10.4333	0.041	0.022	0.023	0.024	0.014	0.023	0.026	0.029	0.019	0.017	0.011	0.011	0.012	0.012	0.016	0.014
3.32271	0.048	0.016	0.018	0.016	0.013	0.011	0.016	0.017	0.014	0.013	0.012	0.012	0.012	0.012	0.016	0.014
1.05819	0.014	0.012	0.013	0.014	0.012	0.012	0.013	0.012	0.012	0.013	0.012	0.012	0.012	0.012	0.014	0.014
0.337002	0.013	0.011	0.012	0.011	0.012	0.012	0.012	0.012	0.011	0.012	0.011	0.013	0.011	0.013	0.015	0.016
0.107326	0.009	0.01	0.011	0.012	0.011	0.021	0.012	0.012	0.011	0.01	0.011	0.014	0.012	0.011	0.015	0.015
0.0341801	0.013	0.012	0.011	0.013	0.011	0.023	0.01	0.013	0.01	0.013	0.01	0.01	0.012	0.011	0.016	0.016

## Sheet: Figure 7a and b
Figure 7a
conc. [µg/ml]	STE73-2E9 (IgG)			STE73-2G8 (IgG)			STE73-9G3 (IgG)			Palivizumab (ctrl)			Untreated control
1	2	1	0	8	9	3	3	4	2	9	12	8
0.316228	2	0	5	6	9	16	2	9	4	4	8	8
0.1	7	1	2	9	8	13	12	8	11	10	3	10
0.0316228	5	8	9	15	6	15	12	4	8	6	8	6
0.01	7	6	11	13	12	7	10	10	8	14	13	5
0.00316228	11	6	8	15	13	10	8	9	14	8	13	8
0.001	11	5	10	5	9	14	6	6	11	5	13	5
0.000316228	10	11	7	13	14	12	9	7	8	10	6	8
0.0001													6	6	11
Figure 7b
conc. [µg/ml]	STE73-2E9			NC - Palivizumab
1	19	19	20	92	99	89
0.316228	25	25	29	106	79	102
0.1	58	46	63	118	95	96
0.0316228	76	59	70	122	117	97
0.01	87	77	92	101	101	111
0.00316228	0	74	97	89	94	102
0.001	88	72	145	101	91	119
0.000316228	105	102	133	103	100	116
	Excluded outlier

[truncated: 7 more sheets: Figure 7c, Figure 7d, Supp. Fig 2, Supp. Fig 5, Supp. Fig 6, Supp. Fig 7, Supp. Fig 9]
